# Supplementary material for: Gemcitabine: An Alternative Treatment for Oxaliplatin-Resistant Colorectal Cancer
Source: Cancers (Basel). 2022 Nov 29;14(23):5894. doi: 10.3390/cancers14235894 (PMC9740936; doi:10.3390/cancers14235894)
Supplement: Supplementary file 1 [file cancers-14-05894-s001.zip]

Archive with 2 entries (2 files):
- cancers-1978477-supplementary (3).pdf
- Supplemental data original WB.pdf
